# Supplementary material for: The intact postsynaptic protein neurogranin is reduced in brain tissue from patients with familial and sporadic Alzheimer’s disease
Source: Acta Neuropathol. 2018 Sep 22;137(1):89–102. doi: 10.1007/s00401-018-1910-3 (PMC6338696; doi:10.1007/s00401-018-1910-3)
Supplement: Supplementary file 1 — Detailed demographics of all subjects included in study 1 and 2 (XLSX 19 kb) [file 401_2018_1910_MOESM1_ESM.xlsx]

## Sheet: Sheet1
	Subject no.	Diagnosis	Gender	Age at onset	Age at death	Duration, y	Post-mortem delay, h	Brain weight	Braak staging	Thal Phases	CERAD score	ABC score	Mutation
Study 1	1	sAD	F		61		6		VI
	2	sAD	M		69		6		VI
	3	sAD	F		73		4		V
	4	sAD	F		75		4		V
	5	sAD	F		76		6		VI
	6	sAD	M		78		8		V
	7	sAD	M		78		6		V
	8	sAD	F		79		5		V
	9	sAD	M		79		5		V
	10	sAD	F		80		5		VI
	11	Co	F		64		6		I
	12	Co	F		68		6		I
	13	Co	M		70		8		0
	14	Co	M		71		8		I
	15	Co	F		72		7		I
	16	Co	F		73		4		0
	17	Co	M		78		7		I
	18	Co	M		80		7		0
	19	Co	F		82		7		I
	20	Co	F		82		7		I
	Subject no.	Diagnosis	Gender	Age at onset	Age at death	Duration, y	Post-mortem delay, h	Brain weight	Braak staging	Thal Phases	CERAD score	ABC score	Mutation
Study 2	1	sAD	M	62	72	10	42	1217	VI	5	C	A3B3C3
	2	sAD	F	70	86	16	90	1065	VI	5	C	A3B3C3
	3	sAD	M	n/a	79	n/a	65	1040	VI	5	C	A3B3C3
	4	sAD	M	69	81	12	78	1116	VI	5	C	A3B3C3
	5	sAD	F	51	62	11	36	978	VI	5	C	A3B3C3
	6	sAD	M	55	65	10	97	1270	VI	5	C	A3B3C3
	7	sAD	M	58	68	10	52	1154	VI	5	C	A3B3C3
	8	sAD	M	68	80	12	62	1309	VI	5	C	A3B3C3
	9	sAD	F	50	66	16	93	906	VI	5	C	A3B3C3
	10	fAD	F	46	65	19	32	762	VI	5	C	A3B3C3	PSN1, R278I
	11	fAD	F	35	51.9	16.9	33	763	VI	5	C	A3B3C3	PSN1, Intron 4
	12	fAD	F	33	37	4	24	1182	VI	5	C	A3B3C3	PSN1, E120K
	13	fAD	F	44	56	12	16	997	VI	5	C	A3B3C3	V717I
	14	fAD	M	60	66	6	68	1437	VI	5	C	A3B3C3	V717I
	15	fAD	M	42	47	5	44	1225	V	5	C	A3B3C3	PSN1, A434T & T291A
	16	fAD	F	36	41	5	64	1108	VI	5	C	A3B3C3	PSN1, Intron 4
	17	fAD	F	48	59	11	26	1038	VI	5	C	A3B3C3	PSN1, I202F
	18	fAD	M	42	51	9	43	1415	VI	5	C	A3B3C3	PSN1, Intron 4
	19	fAD	M	61	70	9	161	n/a	VI	5	C	A3B3C3	PSN1, S132A
	20	Co	M		38		81	1581	0	0	0	A0B0C0
	21	Co	M		77		40	1327	0	0	0	A0B0C0
	22	Co	F		86		40	1238	0	0	0	A0B0C0
	23	Co	M		95		90	1346	I	1	A	A1B1C1
	24	Co	F		84		79	1468	0	0	0	A0B0C0
	25	Co	F		82		91	1262	II	3	A	A2B1C1
	26	Co	F		82		72	1228	III	1	A	A1B2C1
	27	Co	F		68		45	1330	0	0	0	A0B0C0
	28	Co	M		71		39	1480	I	0	0	A0B1C0
	29	CU-AP	F		94		109	1541	III	3	A	A2B2C1
	30	CU-AP	M		83		105	1244	IV	3	B	A2B2C2
	31	CU-AP	F		86		119	1230	I	4	A	A3B1C1
	32	CU-AP	F		82		99	1264	II	5	A	A3B1C1
	33	CU-AP	F		71		76	1214	III	2	0	A1B2C0
	34	CU-AP	F		91		20	1154	IV	5	B	A3B2C2
	35	CU-AP	F		91		69	1311	IV	4	B	A3B2C2
	36	CU-AP	M		88		98	1629	II	3	A	A2B1C1
	37	CU-AP	F		95		39	1169	IV	4	B	A3B2C2
	38	CU-AP	F		89		38	1448	III	3	A	A2B2C1
	39	CU-AP	M		88		33	1306	III	5	B	A3B2C2
	40	CU-AP	M		85		78	1393	III	1	A	A1B2C1
	41	CU-AP	F		88		99	1160	III	2	0	A1B2C0
