# Supplementary material for: The intact postsynaptic protein neurogranin is reduced in brain tissue from patients with familial and sporadic Alzheimer’s disease
Source: Acta Neuropathol. 2018 Sep 22;137(1):89–102. doi: 10.1007/s00401-018-1910-3 (PMC6338696; doi:10.1007/s00401-018-1910-3)
Supplement: Supplementary file 3 — Summary of all neurogranin peptides identified by using hybrid–immunoaffinity mass spectrometry. Deviation (ppm) = relative mass deviation = (measured mass − theoretical mass)/theoretical mass (XLSX 14 kb) [file 401_2018_1910_MOESM3_ESM.xlsx]

## Sheet: Sheet1
Th. mass	deviation	confirmed	# of	# of
(Da)	(ppm)	sequence	b-ions	y-ions
1686.85	-1.5	54-75	17	8
1773.89	-0.9	54-76	17	6
1830.9	-2.2	54-77	17	6
1842.95	-2.5	53-75	18	15
1899.97	-1.6	52-75	15	12
1929.98	-2	53-76	17	14
1945.93	-2.5	54-78	18	10
1987.01	-3.6	52-76	23	15
1987.01	-1.7	53-77	23	15
2102.03	-2.8	53-78	20	16
2159.05	-5.1	52-78	21	18
2185.12	-2.2	50-75	10	3
2242.14	0.5	49-75	18	10
2272.15	-1.4	50-76	14	7
2329.17	-1.2	48-75	25	12
2329.17	-3.4	49-76	19	11
2416.2	-1	48-76	4	18
2444.2	-1.9	50-78	16	9
2473.23	-0.6	48-77	24	4
2501.22	-0.1	49-78	5	18
2570.35	-3.2	46-75	12	11
2588.25	-1.2	48-78	17	25
2657.38	-0.9	46-76	22	13
2714.4	-1.4	46-77	22	10
2829.43	-1.6	46-78	22	11
2955.58	-1.4	44-76	17	10
2957.52	-2.9	45-78	18	9
3069.66	-4.8	43-76	18	5
3085.61	-4	44-78	18	10
3140.7	-3.3	42-76	15	3
3241.72	-3.1	43-78	28	5
3312.75	-3	42-78	24	5
3443.8	-1.8	41-78	27	6
3793.98	-2.3	38-78	25	5
4028.09	0.9	36-78	15	6
4539.4	1.5	31-78	7	23
5321.71	-0.8	22-78	2	20
6471.36	1.7	10-76	5	17
6643.4	1.8	10-78	11	19
