# Supplementary material for: The intact postsynaptic protein neurogranin is reduced in brain tissue from patients with familial and sporadic Alzheimer’s disease
Source: Acta Neuropathol. 2018 Sep 22;137(1):89–102. doi: 10.1007/s00401-018-1910-3 (PMC6338696; doi:10.1007/s00401-018-1910-3)
Supplement: Supplementary file 5 — Summary of results and p values from study 1. p values for the peptide-to-total full-length Ng ratios in the first study. Comparisons between groups were performed using the non-parametric Mann–Whitney U test. Significant p values are marked in bold font. *These peptides have the exact same mass and can therefore not be distinguished during sample analysis (XLSX 12 kb) [file 401_2018_1910_MOESM5_ESM.xlsx]

## Sheet: Sheet1
Peptide	sAD vs Co P-value
Ng53-75	p = 0.035
Ng53-78	p = 0.023
Ng52-78	p = 0.062
Ng51-78	p = 0.046
Ng48-75+Ng49-76*	p = 0.075
Ng48-76	p = 0.019
Ng48-78	p = 0.019
Ng46-78	p = 0.089
Ng44-76	p = 0.029
Ng44-78	p = 0.075
Ng43-78	p = 0.739
Ng42-78	p = 0.016
Ng41-78	p = 0.027
*These peptides have the exact same mass and can therefore not be distinguished during sample analysis.
