# Supplementary material for: The intact postsynaptic protein neurogranin is reduced in brain tissue from patients with familial and sporadic Alzheimer’s disease
Source: Acta Neuropathol. 2018 Sep 22;137(1):89–102. doi: 10.1007/s00401-018-1910-3 (PMC6338696; doi:10.1007/s00401-018-1910-3)
Supplement: Supplementary file 9 — Summary of p values for association between neurogranin and neuropathological scores. p values for the correlation of Ng between different levels of neuropathological changes. Comparisons between groups were performed using Kruskal–Wallis test with data adjusted for post-mortem delay, followed by pairwise Mann–Whitney U tests if significant. Significant p values are marked in bold font. *These peptides have the exact same mass and can therefore not be distinguished during sample analysis (XLSX 15 kb) [file 401_2018_1910_MOESM9_ESM.xlsx]

## Sheet: Sheet1
Braak stage		Kruskal-Wallis	0-I vs II-IV	0-I vs V-VI	II-IV vs V-VI
	Total FL	0.017	0.525171	0.0511983	0.00216265
	ELISA	0.0173807	0.713544	0.0252667	0.00140681
	WB	0.0173807	0.297345	0.0949148	0.00248443
	Ng53-75	0.0059397	0.569891	0.00831608	0.00121871
	Ng53-76	0.000309304	0.546631	< 0.0001	< 0.0001
	Ng53-78	0.000185519	0.616343	< 0.0001	< 0.0001
	Ng52-78	0.00301906	0.521377	0.00454076	0.000270711
	Ng48-75+49-76*	0.00633757	0.287169	0.0301915	0.00101123
	Ng48-76	0.00304674	0.0615708	0.0315809	0.000326066
	Ng48-78	0.0173807	0.129204	0.09539	0.00961418
	Ng46-78	0.0082471	0.166128	0.166128	0.000823934
	Ng44-78	0.0173807	0.664234	0.0383537	0.00375804
Thal phase		Kruskal-Wallis	0-1 vs 2-3	0-1 vs 4-5	2-3 vs 4-5
	Total FL	0.840487
	ELISA	0.840487
	WB	0.840487
	Ng53-75	0.572767
	Ng53-76	0.0811569
	Ng53-78	0.0310053	0.757692	0.00351115	0.0524467
	Ng52-78	0.436535
	Ng48-75+49-76*	0.572767
	Ng48-76	0.840487
	Ng48-78	0.840487
	Ng46-78	0.840487
	Ng44-78	0.840487
CERAD score		Kruskal-Wallis	0 vs A	0 vs B	0 vs C	A vs B	A vs C	B vs C
	Total FL	0.0265229	0.541423	0.127428	0.0661978	0.606394	0.0215263	0.00531715
	ELISA	0.0265229	0.888359	0.621601	0.0133455	0.606394	0.0325107	0.00531715
	WB	0.0265229	0.423447	0.0652681	0.0748939	0.363636	0.0284295	0.0119518
	Ng53-75	0.0135989	1	1	0.103618	0.893107	0.00361012	0.0246664
	Ng53-76	0.000987679	1	1	0.00451496	1	< 0.0001	0.00451496
	Ng53-78	0.000680542	1	1	0.00208552	1	< 0.0001	0.0370789
	Ng52-78	0.00720262	0.84289	1	0.0124527	1	0.0080683	0.00392157
	Ng48-75+49-76*	0.0148613	1	1	0.426732	1	0.00313252	0.00988142
	Ng48-76	0.00514969	0.620365	0.620365	0.620365	0.927273	< 0.0001	0.0116959
	Ng48-78	0.0227186	0.329004	0.333333	0.638566	0.914286	0.038436	0.00802005
	Ng46-78	0.0156691	0.382284	0.222222	0.529456	0.529456	0.0141671	0.0195276
	Ng44-78	0.0237908	1	1	0.114852	1	0.114852	0.00412797
*These peptides have the exact same mass and can therefore not be distinguished during sample analysis.
